# Supplementary material for: Revision of fossil species of Deinodryinus, with description of a new species (Hymenoptera, Dryinidae)
Source: Zookeys. 2011 Sep 24;(130):495–504. doi: 10.3897/zookeys.130.1326 (PMC3260777; doi:10.3897/zookeys.130.1326)
Supplement: XML Treatment for Deinodryinus [file zookeys.130.1326-treatment1.xml]

<!DOCTYPE tp:taxon-treatment
  PUBLIC "-//TaxonX//DTD Taxonomic Treatment Publishing DTD v0 20100105//EN" "tax-treatment-NSO.dtd">
<tp:taxon-treatment xmlns:tp="http://www.plazi.org/taxpub"><tp:treatment-meta><mixed-citation publication-type="journal"><person-group><name><surname>Guglielmino</surname><given-names>Adalgisa</given-names></name><name><surname>Olmi</surname><given-names>Massimo</given-names></name></person-group><article-title>Revision of fossil species of 
                    <italic>Deinodryinus</italic>, with description of a new species (Hymenoptera, Dryinidae)</article-title><source>Zookeys</source><day>24</day><month>9</month><year>2011</year><volume>2011</volume><issue>130</issue><fpage>495</fpage><lpage>504</lpage><pub-id pub-id-type="doi">10.3897/zookeys.130.1326</pub-id></mixed-citation></tp:treatment-meta><tp:nomenclature><label>Genus</label><tp:taxon-name>
                        <tp:taxon-name-part taxon-name-part-type="genus">Deinodryinus</tp:taxon-name-part>
                        <object-id xmlns:xlink="http://www.w3.org/1999/xlink" xlink:type="simple">http://species-id.net/wiki/Deinodryinus</object-id>
                    </tp:taxon-name><tp:taxon-authority>Perkins, 1907</tp:taxon-authority><tp:nomenclature-citation-list><tp:nomenclature-citation><tp:taxon-name>Deinodryinus</tp:taxon-name><comment> Perkins, 1907: 45. Type species: <italic><tp:taxon-name>Deinodryinus paradoxus</tp:taxon-name></italic> Perkins, 1907, designated by <xref ref-type="bibr" rid="B8">Muesebeck and Walkley 1951</xref>.</comment></tp:nomenclature-citation><tp:nomenclature-citation><tp:taxon-name>Trisanteon</tp:taxon-name><comment> Kieffer, 1913: 300 (synonymized by <xref ref-type="bibr" rid="B9">Olmi 1984</xref>); type species: <italic><tp:taxon-name>Trisanteon hirticornis</tp:taxon-name></italic> (Kieffer, 1911), monotypic and original designation.</comment></tp:nomenclature-citation><tp:nomenclature-citation><tp:taxon-name>Electrodryinus</tp:taxon-name><comment> Ponomarenko, 1975: 126 (synonymized by <xref ref-type="bibr" rid="B9">Olmi 1984</xref>); type species: <italic><tp:taxon-name>Electrodryinus areolatus</tp:taxon-name></italic> Ponomarenko, 1975, monotypic.</comment></tp:nomenclature-citation><tp:nomenclature-citation><tp:taxon-name>Prioranteon</tp:taxon-name><comment> Olmi, 1984: 589 (synonymized by <xref ref-type="bibr" rid="B15">Olmi 2007</xref>); type species: <italic><tp:taxon-name>Prioranteon casalei</tp:taxon-name></italic> Olmi, 1984, original designation.</comment></tp:nomenclature-citation></tp:nomenclature-citation-list></tp:nomenclature><tp:treatment-sec sec-type="Diagnosis"><title>Diagnosis.</title><p>Female: macropterous or micropterous; palpal formula 6/3; in macropterous specimens forewing usually with distal part of stigmal vein longer than proximal<!--PageBreak--> part, less frequently as long as, or shorter than proximal part; occipital carina complete; vertex frequently with two strong oblique keels connecting posterior ocelli to occipital carina; pronotum with distinct anterior collar and posterior disc; foreleg chelate; enlarged claw with inner proximal prominence not bearing bristles, with 1–2 bristles or peg-like hairs located further distally than proximal prominence; tibial spurs 1/1/2. Male: always macropterous (even if female micropterous); palpal formula 6/3; forewing usually with distal part of stigmal vein longer than proximal part, less frequently as long as, or shorter than proximal part; forewing usually with pterostigma four or more than four times as long as broad; antennal hairs usually much longer than breadth of segments, less frequently shorter than breadth of segments; vertex frequently with two strong oblique keels connecting posterior ocelli to occipital carina; paramere without dorsal process, usually with more or less large inner branch wrapping penis, less frequently with reduced inner branch; tibial spurs 1/1/2.</p></tp:treatment-sec><tp:treatment-sec sec-type="Distribution"><title>Distribution.</title><p>Worldwide.</p></tp:treatment-sec><tp:treatment-sec sec-type="Hosts"><title>Hosts.</title><p><tp:taxon-name>Cicadellidae</tp:taxon-name> (<xref ref-type="bibr" rid="B4">Guglielmino and Olmi 2007</xref>).</p></tp:treatment-sec><tp:treatment-sec sec-type="Species"><title>Species.</title><p>Presently with 152 living and fossil species.</p></tp:treatment-sec><tp:treatment-sec sec-type="Key to the fossil species of Deinodryinus"><title>Key to the fossil species of <italic><tp:taxon-name>Deinodryinus</tp:taxon-name></italic></title><p>Females</p><table-wrap content-type="key" position="anchor" orientation="portrait"><table><tbody><tr><td rowspan="1" colspan="1">1</td><td rowspan="1" colspan="1">Antenna filiform (<xref ref-type="fig" rid="F1">Fig. 1</xref>); compound eye shorter than one-half length of head (<xref ref-type="fig" rid="F1">Fig. 1</xref>)</td><td rowspan="1" colspan="1"><italic><tp:taxon-name>Deinodryinus aptianus</tp:taxon-name></italic> Olmi, Rasnitsyn &amp; Guglielmino</td></tr><tr><td rowspan="1" colspan="1">–</td><td rowspan="1" colspan="1">Antenna clavate (<xref ref-type="fig" rid="F2">Figs 2</xref>, <xref ref-type="fig" rid="F3">3</xref>); compound eye longer than one-half length of head (<xref ref-type="fig" rid="F2">Figs 2</xref>, <xref ref-type="fig" rid="F3">3</xref>)</td><td rowspan="1" colspan="1">2</td></tr><tr><td rowspan="1" colspan="1">2</td><td rowspan="1" colspan="1">Distal part of stigmal vein much longer than proximal part (<xref ref-type="fig" rid="F3">Fig. 3</xref>)</td><td rowspan="1" colspan="1"><italic><tp:taxon-name>Deinodryinus velteni</tp:taxon-name></italic> sp. n.</td></tr><tr><td rowspan="1" colspan="1">–</td><td rowspan="1" colspan="1">Distal part of stigmal vein about as long as proximal part (<xref ref-type="fig" rid="F2">Fig. 2</xref>)</td><td rowspan="1" colspan="1"><italic><tp:taxon-name>Deinodryinus areolatus</tp:taxon-name></italic> (Ponomarenko)</td></tr></tbody></table></table-wrap><p>Males: Unknown.</p></tp:treatment-sec><tp:treatment-sec><!--Section generated to contain objects referenced in tp:taxon-treatment.--><fig id="F1" position="float" orientation="portrait"><label>Figure 1.</label><caption><p><italic>Deinodryinus? aptianus</italic>. Female holotype (from <xref ref-type="bibr" rid="B17">Olmi et al. 2010</xref>). Length 6.2 mm.</p></caption><graphic xmlns:xlink="http://www.w3.org/1999/xlink" xlink:href="ZooKeys-130-495-g001.jpg" position="float" orientation="portrait" xlink:type="simple"/></fig><fig id="F2" position="float" orientation="portrait"><label>Figure 2.</label><caption><p><italic><tp:taxon-name>Deinodryinus areolatus</tp:taxon-name></italic>. Female holotype (from <xref ref-type="bibr" rid="B9">Olmi 1984</xref>). Length 4.5 mm.</p></caption><graphic xmlns:xlink="http://www.w3.org/1999/xlink" xlink:href="ZooKeys-130-495-g002.jpg" position="float" orientation="portrait" xlink:type="simple"/></fig><fig id="F3" position="float" orientation="portrait"><label>Figure 3.</label><caption><p><italic><tp:taxon-name>Deinodryinus velteni</tp:taxon-name></italic>. Female holotype. Length 4.0 mm.</p></caption><graphic xmlns:xlink="http://www.w3.org/1999/xlink" xlink:href="ZooKeys-130-495-g003.jpg" position="float" orientation="portrait" xlink:type="simple"/></fig></tp:treatment-sec><ref-list><ref id="B8"><mixed-citation xmlns:xlink="http://www.w3.org/1999/xlink" xlink:type="simple"><person-group><name name-style="western"><surname>Muesebeck</surname><given-names>CFW</given-names></name><name name-style="western"><surname>Walkley</surname><given-names>LM</given-names></name></person-group> (<year>1951</year>)<article-title> Family Dryinidae.</article-title> In: <person-group><name name-style="western"><surname>Muesebeck</surname><given-names>CFW</given-names></name><name name-style="western"><surname>Krombein</surname><given-names>KV</given-names></name><name name-style="western"><surname>Townes</surname><given-names>HK</given-names></name></person-group> (<role>Eds</role>). <issue-title>Hymenoptera of America North of Mexico.</issue-title> <source>Synoptic catalogue. U.S. Department of Agriculture, Agriculture Monograph 2</source>: <fpage>1034</fpage>-<lpage>1043</lpage>.</mixed-citation></ref><ref id="B9"><mixed-citation xmlns:xlink="http://www.w3.org/1999/xlink" xlink:type="simple"><person-group><name name-style="western"><surname>Olmi</surname><given-names>M</given-names></name></person-group> (<year>1984</year>)<article-title> A revision of the Dryinidae (Hymenoptera).</article-title> <source>Memoirs of the American Entomological Institute </source> <volume>37</volume>: <fpage>1</fpage>-<lpage>1913</lpage>.</mixed-citation></ref><ref id="B15"><mixed-citation xmlns:xlink="http://www.w3.org/1999/xlink" xlink:type="simple"><person-group><name name-style="western"><surname>Olmi</surname><given-names>M</given-names></name></person-group> (<year>2007</year>)<article-title> New species of Afrotropical Dryinidae (Hymenoptera: Chrysidoidea), with description of a new genus and a new subfamily.</article-title> <source>African Invertebrates </source> <volume>48</volume> (<issue>2</issue>): <fpage>199</fpage>-<lpage>232</lpage>.</mixed-citation></ref><ref id="B4"><mixed-citation xmlns:xlink="http://www.w3.org/1999/xlink" xlink:type="simple"><person-group><name name-style="western"><surname>Guglielmino</surname><given-names>A</given-names></name><name name-style="western"><surname>Olmi</surname><given-names>M</given-names></name></person-group> (<year>2007</year>)<article-title> A host-parasite catalog of world Dryinidae (Hymenoptera: Chrysidoidea): second supplement. Bollettino di Zoologia Agraria e Bachicoltura (Ser.</article-title> <source>ii) </source> <volume>39</volume>: <fpage>121</fpage>-<lpage>129</lpage>.</mixed-citation></ref><ref id="B17"><mixed-citation xmlns:xlink="http://www.w3.org/1999/xlink" xlink:type="simple"><person-group><name name-style="western"><surname>Olmi</surname><given-names>M</given-names></name><name name-style="western"><surname>Rasnitsyn</surname><given-names>A</given-names></name><name name-style="western"><surname>Guglielmino</surname><given-names>A</given-names></name></person-group> (<year>2010</year>)<article-title> Revision of rock fossils of Dryinidae and Embolemidae (Hymenoptera: Chrysidoidea).</article-title> <source>Zootaxa </source> <volume>2499</volume>: <fpage>21</fpage>-<lpage>38</lpage>.</mixed-citation></ref></ref-list></tp:taxon-treatment>
