# Supplementary material for: Revision of fossil species of Deinodryinus, with description of a new species (Hymenoptera, Dryinidae)
Source: Zookeys. 2011 Sep 24;(130):495–504. doi: 10.3897/zookeys.130.1326 (PMC3260777; doi:10.3897/zookeys.130.1326)
Supplement: XML Treatment for Deinodryinus? aptianus [file zookeys.130.1326-treatment2.xml]

<!DOCTYPE tp:taxon-treatment
  PUBLIC "-//TaxonX//DTD Taxonomic Treatment Publishing DTD v0 20100105//EN" "tax-treatment-NSO.dtd">
<tp:taxon-treatment xmlns:tp="http://www.plazi.org/taxpub"><tp:treatment-meta><mixed-citation publication-type="journal"><person-group><name><surname>Guglielmino</surname><given-names>Adalgisa</given-names></name><name><surname>Olmi</surname><given-names>Massimo</given-names></name></person-group><article-title>Revision of fossil species of 
                    <italic>Deinodryinus</italic>, with description of a new species (Hymenoptera, Dryinidae)</article-title><source>Zookeys</source><day>24</day><month>9</month><year>2011</year><volume>2011</volume><issue>130</issue><fpage>495</fpage><lpage>504</lpage><pub-id pub-id-type="doi">10.3897/zookeys.130.1326</pub-id></mixed-citation></tp:treatment-meta><tp:nomenclature><tp:taxon-name>
                        <tp:taxon-name-part taxon-name-part-type="genus">Deinodryinus</tp:taxon-name-part>? 
                        <tp:taxon-name-part taxon-name-part-type="species">aptianus</tp:taxon-name-part>
                    </tp:taxon-name><tp:taxon-authority>Olmi, Rasnitsyn &amp; Guglielmino</tp:taxon-authority><xref ref-type="fig" rid="F1">Fig. 1</xref><tp:nomenclature-citation-list><tp:nomenclature-citation><tp:taxon-name>Deinodryinus? aptianus</tp:taxon-name><comment> Olmi, Rasnitsyn &amp; Guglielmino 2010: 30.</comment></tp:nomenclature-citation></tp:nomenclature-citation-list></tp:nomenclature><tp:treatment-sec sec-type="Material examined"><title>Material examined.</title><p><bold>Type</bold>: <italic>Holotype</italic>, female, MONGOLIA: Central Mongolia, Bayanhongor Aimag, 5–8 km N Bon Tsagan Nuur Lake, outcrop 87, bed 8, impressed in marl of the Khurilt rock unit probably of Aptian age (Early Cretaceous) (100–115 mybp)(PIN, No. 3559/4586).</p></tp:treatment-sec><tp:treatment-sec sec-type="Diagnosis"><title>Diagnosis.</title><p>Female with antenna filiform and compound eye small (<xref ref-type="fig" rid="F1">Fig. 1</xref>).</p></tp:treatment-sec><tp:treatment-sec sec-type="Redescription"><title>Redescription.</title><p><italic>Female</italic>: macropterous; length 6.2 mm; length of main regions: head: 0.87 mm; antennae: 3.06 mm; mesosoma: 1.37 mm; prothorax: 0.87 mm; me<!--PageBreak-->sothorax + metathorax + propodeum: 1.37 mm; metasoma: 3.12 mm. Antenna filiform (<xref ref-type="fig" rid="F1">Fig. 1</xref>); antennal segments in following proportions: 14:12:14:12:13:17:15:13:12:15; length/breadth ratio of antennal segments 8–10: 8<sup>th</sup>: 13:3; 9<sup>th</sup>: 12:3; 10<sup>th</sup>: 15:3. Head only visible from ventral side. Occiput very deeply excavated, with hipostomal bridge short (in ventral side, length of occiput: 0.62 mm; hipostomal bridge: 0.62 mm; oral fossa: 0.43 mm). Palpi not visible. Compound eye small (<xref ref-type="fig" rid="F1">Fig. 1</xref>). Propleura normal (as in extant dryinids). Profemur very large, covering ventral side of mesothorax. Forewing hyaline, with three basal cells completely enclosed by pigmented veins. Marginal cell closed. Stigmal vein regularly curved, distal part much longer than proximal part. Pterostigma very narrow, with following length/breadth ratio: 35:7. Petiole very short. Ovipositor present. Legs only partly visible. Profemur very large (length/breadth ratio: 39:18), as in extant chelate female of dryinids. Chela present, hardly visible. Remainder of forelegs, partly missing. Mid- and hindlegs partly missing. Length of mesocoxa: 0.62 mm. Length of metacoxa: 0.81 mm. Tibial spurs not visible.</p><p><italic>Male</italic>: unknown.</p><fig id="F1" position="float" orientation="portrait"><label>Figure 1.</label><caption><p><italic>Deinodryinus? aptianus</italic>. Female holotype (from <xref ref-type="bibr" rid="B17">Olmi et al. 2010</xref>). Length 6.2 mm.</p></caption><graphic xmlns:xlink="http://www.w3.org/1999/xlink" xlink:href="ZooKeys-130-495-g001.jpg" position="float" orientation="portrait" xlink:type="simple"/></fig></tp:treatment-sec><tp:treatment-sec sec-type="Hosts"><title>Hosts.</title><p>Unknown.</p></tp:treatment-sec><tp:treatment-sec sec-type="Remarks"><title>Remarks.</title><p>This fossil is only visible in ventral aspect and is difficult accordingly to place within a particular genus. In addition, the legs are partly missing and the chela is hardly visible. However, it is possible to identify tentatively this specimen as a species of the extant genus <italic><tp:taxon-name>Deinodryinus</tp:taxon-name></italic> given the shape of the pterostigma and stigmal vein<!--PageBreak--> and for the presence in the forewing of three basal cells completely enclosed by pigmented veins. Among <tp:taxon-name>Anteoninae</tp:taxon-name>, the above characters may also place this specimen in <italic><tp:taxon-name>Lonchodryinus</tp:taxon-name></italic> Kieffer, 1905, but <italic><tp:taxon-name>Lonchodryinus</tp:taxon-name></italic> has the hypostomal bridge much shorter than in <italic><tp:taxon-name>Deinodryinus</tp:taxon-name></italic>. Given that the fossil exhibits the condition in the latter genus the authors placed the species in <italic><tp:taxon-name>Deinodryinus</tp:taxon-name></italic>. Among <tp:taxon-name>Dryinidae</tp:taxon-name>, the above characters of the forewing may also place this specimen in <tp:taxon-name>Dryininae</tp:taxon-name> and <tp:taxon-name>Gonatopodinae</tp:taxon-name> but because the occiput is less excavated in <tp:taxon-name>Dryininae</tp:taxon-name> and <tp:taxon-name>Gonatopodinae</tp:taxon-name> than in <italic><tp:taxon-name>Deinodryinus</tp:taxon-name></italic>, and in <italic>Deinodryinus? aptianus</italic>, attribution to <italic><tp:taxon-name>Deinodryinus</tp:taxon-name></italic> is more justified. Another unusual character of <italic>Deinodryinus? aptianus</italic> is the shape of the antennae: they are filiform, as in males of <tp:taxon-name>Dryinidae</tp:taxon-name>, whereas in females usually they are clavate (<xref ref-type="bibr" rid="B17">Olmi et al. 2010</xref>).</p></tp:treatment-sec><ref-list><ref id="B17"><mixed-citation xmlns:xlink="http://www.w3.org/1999/xlink" xlink:type="simple"><person-group><name name-style="western"><surname>Olmi</surname><given-names>M</given-names></name><name name-style="western"><surname>Rasnitsyn</surname><given-names>A</given-names></name><name name-style="western"><surname>Guglielmino</surname><given-names>A</given-names></name></person-group> (<year>2010</year>)<article-title> Revision of rock fossils of Dryinidae and Embolemidae (Hymenoptera: Chrysidoidea).</article-title> <source>Zootaxa </source> <volume>2499</volume>: <fpage>21</fpage>-<lpage>38</lpage>.</mixed-citation></ref></ref-list></tp:taxon-treatment>
