# Supplementary material for: Revision of fossil species of Deinodryinus, with description of a new species (Hymenoptera, Dryinidae)
Source: Zookeys. 2011 Sep 24;(130):495–504. doi: 10.3897/zookeys.130.1326 (PMC3260777; doi:10.3897/zookeys.130.1326)
Supplement: XML Treatment for Deinodryinus areolatus [file zookeys.130.1326-treatment3.xml]

<!DOCTYPE tp:taxon-treatment
  PUBLIC "-//TaxonX//DTD Taxonomic Treatment Publishing DTD v0 20100105//EN" "tax-treatment-NSO.dtd">
<tp:taxon-treatment xmlns:tp="http://www.plazi.org/taxpub"><tp:treatment-meta><mixed-citation publication-type="journal"><person-group><name><surname>Guglielmino</surname><given-names>Adalgisa</given-names></name><name><surname>Olmi</surname><given-names>Massimo</given-names></name></person-group><article-title>Revision of fossil species of 
                    <italic>Deinodryinus</italic>, with description of a new species (Hymenoptera, Dryinidae)</article-title><source>Zookeys</source><day>24</day><month>9</month><year>2011</year><volume>2011</volume><issue>130</issue><fpage>495</fpage><lpage>504</lpage><pub-id pub-id-type="doi">10.3897/zookeys.130.1326</pub-id></mixed-citation></tp:treatment-meta><tp:nomenclature><tp:taxon-name>
                        <tp:taxon-name-part taxon-name-part-type="genus">Deinodryinus</tp:taxon-name-part>
                        <tp:taxon-name-part taxon-name-part-type="species">areolatus</tp:taxon-name-part>
                        <object-id xmlns:xlink="http://www.w3.org/1999/xlink" xlink:type="simple">http://species-id.net/wiki/Deinodryinus_areolatus</object-id>
                    </tp:taxon-name><tp:taxon-authority>(N. Ponomarenko)</tp:taxon-authority><xref ref-type="fig" rid="F2">Fig. 2</xref><tp:nomenclature-citation-list><tp:nomenclature-citation><tp:taxon-name>Electrodryinus areolatus</tp:taxon-name><comment> N. <xref ref-type="bibr" rid="B19">Ponomarenko 1975</xref>: 128.</comment></tp:nomenclature-citation><tp:nomenclature-citation><tp:taxon-name>Deinodryinus areolatus</tp:taxon-name><comment> (N. Ponomarenko): <xref ref-type="bibr" rid="B9">Olmi 1984</xref>: 121.</comment></tp:nomenclature-citation><tp:nomenclature-citation><tp:taxon-name>Deinodryinus areolatus</tp:taxon-name><comment> (N. Ponomarenko): <xref ref-type="bibr" rid="B13">Olmi 1995</xref>: 268.</comment></tp:nomenclature-citation><tp:nomenclature-citation><tp:taxon-name>Deinodryinus areolatus</tp:taxon-name><comment> (N. Ponomarenko): <xref ref-type="bibr" rid="B16">Olmi and Bechly 2001</xref>: 41.</comment></tp:nomenclature-citation></tp:nomenclature-citation-list></tp:nomenclature><tp:treatment-sec sec-type="Material examined"><title>Material examined.</title><p><bold>Type</bold>: <italic>Holotype</italic>, female, Eocene Baltic amber (40–45 mybp)(PIN, No. 964/60).</p></tp:treatment-sec><tp:treatment-sec sec-type="Diagnosis"><title>Diagnosis.</title><p>Female with antenna clavate and compound eye large (<xref ref-type="fig" rid="F2">Fig. 2</xref>); distal part of stigmal vein about as long as proximal part (<xref ref-type="fig" rid="F2">Fig. 2</xref>).</p></tp:treatment-sec><tp:treatment-sec sec-type="Redescription"><title>Redescription.</title><p><italic>Female</italic>: macropterous; length 4.5 mm. Head black, except anterior region of face brown; clypeus testaceous, except central brown spot; mandible testaceous, except teeth and proximal region brown; antenna testaceous; mesosoma and metasoma black; legs brown-testaceous. Antenna 10-segmented, clavate, densely hairy, less than three times as long as head (157:63); antennal segments in following proportions: 17:10:30:22:18:15:11:11:10:13. Clypeus with anterior margin weakly emarginated. Antennal torulus distinctly separated from epistomal sulcus. Mandible with four teeth progressing larger from anterior one to posterior. Compound eye apparently bare, normally protruding. Subocular sulcus present. Occipital carina complete. Temple prominent. Posterior ocelli hardly visible, not touching occipital carina. Palpal formula 6/3. Pronotum not crossed by transverse impressions; pronotal tubercle reaching tegula; posterior margin of pronotum longer than anterior margin. Thoracic structure similar to that of extant <italic><tp:taxon-name>Deinodryinus</tp:taxon-name></italic>. Scutum shiny, finely punctate, longer than pronotum (20:15). Notauli complete, posteriorly separated. Propodeum reticulate rugose, with areolae very broad; dorsal surface approximately as long as posterior surface; posterior surface very steep, not distincly visible. Petiole distinct. Forewing hyaline, without dark transverse bands, with normal venation of <tp:taxon-name>Anteoninae</tp:taxon-name>; pterostigma narrow, more than four times as long as broad (40:8); marginal cell open; distal part of stigmal vein about <!--PageBreak-->as long as proximal part (18:17); stigmal vein not S-shaped. Forewing with usual three basal cells clearly enclosed by pigmented veins (costal, median, and submedian cells). Shape of wings usual for <italic><tp:taxon-name>Deinodryinus</tp:taxon-name></italic>. Protrochanter not slender, without proximal slender stalk, slightly longer than broad (10:6). Segment 3 of protarsus produced into hook; segment 1 of protarsus slightly shorter than segment 4 (15:17). Forelegs chelate. Chela without rudimentary claw. Arolium much shorter than enlarged claw (7:32). Enlarged claw without subapical tooth and other teeth. Segment 5 of protarsus about as long as enlarged claw, with lamellae hardly visible. Tibial spurs 1/1/2.</p><p><italic>Male</italic>: unknown.</p><fig id="F2" position="float" orientation="portrait"><label>Figure 2.</label><caption><p><italic><tp:taxon-name>Deinodryinus areolatus</tp:taxon-name></italic>. Female holotype (from <xref ref-type="bibr" rid="B9">Olmi 1984</xref>). Length 4.5 mm.</p></caption><graphic xmlns:xlink="http://www.w3.org/1999/xlink" xlink:href="ZooKeys-130-495-g002.jpg" position="float" orientation="portrait" xlink:type="simple"/></fig></tp:treatment-sec><tp:treatment-sec sec-type="Hosts"><title>Hosts.</title><p>Unknown.</p></tp:treatment-sec><tp:treatment-sec sec-type="Remarks"><title>Remarks.</title><p>In the holotype the sculpture of the vertex, face, and pronotum is hardly visible; the scutellum and metanotum are not visible.</p></tp:treatment-sec><ref-list><ref id="B9"><mixed-citation xmlns:xlink="http://www.w3.org/1999/xlink" xlink:type="simple"><person-group><name name-style="western"><surname>Olmi</surname><given-names>M</given-names></name></person-group> (<year>1984</year>)<article-title> A revision of the Dryinidae (Hymenoptera).</article-title> <source>Memoirs of the American Entomological Institute </source> <volume>37</volume>: <fpage>1</fpage>-<lpage>1913</lpage>.</mixed-citation></ref><ref id="B19"><mixed-citation xmlns:xlink="http://www.w3.org/1999/xlink" xlink:type="simple"><person-group><name name-style="western"><surname>Ponomarenko</surname><given-names>NG</given-names></name></person-group> (<year>1975</year>)<article-title> New species of Hymenoptera from Baltic amber.</article-title> <source>Paleontologicheskiy Zhurnal </source> <volume>9</volume> (<issue>1</issue>): <fpage>124</fpage>-<lpage>128</lpage>. [In Russian; English translation]</mixed-citation></ref><ref id="B13"><mixed-citation xmlns:xlink="http://www.w3.org/1999/xlink" xlink:type="simple"><person-group><name name-style="western"><surname>Olmi</surname><given-names>M</given-names></name></person-group> (<year>1995</year>)<article-title> Dryinids and embolemids in amber (Hymenoptera Dryinidae et Embolemidae).</article-title> <source>Redia </source> <volume>78</volume>: <fpage>253</fpage>-<lpage>271</lpage>.</mixed-citation></ref><ref id="B16"><mixed-citation xmlns:xlink="http://www.w3.org/1999/xlink" xlink:type="simple"><person-group><name name-style="western"><surname>Olmi</surname><given-names>M</given-names></name><name name-style="western"><surname>Bechly</surname><given-names>G</given-names></name></person-group> (<year>2001</year>)<article-title> New parasitic wasps from Baltic amber (Insecta: Hymenoptera: Dryinidae).</article-title> <source>Stuttgarter Beiträge zur Naturkunde, Serie B, </source> <volume>306</volume>: <fpage>1</fpage>-<lpage>58</lpage>.</mixed-citation></ref></ref-list></tp:taxon-treatment>
