# Supplementary material for: Revision of fossil species of Deinodryinus, with description of a new species (Hymenoptera, Dryinidae)
Source: Zookeys. 2011 Sep 24;(130):495–504. doi: 10.3897/zookeys.130.1326 (PMC3260777; doi:10.3897/zookeys.130.1326)
Supplement: XML Treatment for Deinodryinus velteni [file zookeys.130.1326-treatment4.xml]

<!DOCTYPE tp:taxon-treatment
  PUBLIC "-//TaxonX//DTD Taxonomic Treatment Publishing DTD v0 20100105//EN" "tax-treatment-NSO.dtd">
<tp:taxon-treatment xmlns:tp="http://www.plazi.org/taxpub"><tp:treatment-meta><mixed-citation publication-type="journal"><person-group><name><surname>Guglielmino</surname><given-names>Adalgisa</given-names></name><name><surname>Olmi</surname><given-names>Massimo</given-names></name></person-group><article-title>Revision of fossil species of 
                    <italic>Deinodryinus</italic>, with description of a new species (Hymenoptera, Dryinidae)</article-title><source>Zookeys</source><day>24</day><month>9</month><year>2011</year><volume>2011</volume><issue>130</issue><fpage>495</fpage><lpage>504</lpage><pub-id pub-id-type="doi">10.3897/zookeys.130.1326</pub-id></mixed-citation></tp:treatment-meta><tp:nomenclature><tp:taxon-name>
                        <tp:taxon-name-part taxon-name-part-type="genus">Deinodryinus</tp:taxon-name-part>
                        <tp:taxon-name-part taxon-name-part-type="species">velteni</tp:taxon-name-part>
                        <object-id xmlns:xlink="http://www.w3.org/1999/xlink" xlink:type="simple">urn:lsid:zoobank.org:act:AD16D59C-D1EF-4DF9-8ACC-F1E55C42DAA2</object-id>
                    <object-id xmlns:xlink="http://www.w3.org/1999/xlink" xlink:type="simple">http://species-id.net/wiki/Deinodryinus_velteni</object-id>
                    </tp:taxon-name><tp:taxon-authority>Guglielmino &amp; Olmi</tp:taxon-authority><tp:taxon-status xmlns:xlink="http://www.w3.org/1999/xlink" xlink:type="simple">sp. n.</tp:taxon-status><xref ref-type="fig" rid="F3">Fig. 3</xref></tp:nomenclature><tp:treatment-sec sec-type="Etymology"><title>Etymology.</title><p>The species is named after Mr. Jürgen Velten (Idstein, Germany).<!--PageBreak--></p></tp:treatment-sec><tp:treatment-sec sec-type="Material examined"><title>Material examined.</title><p><bold>Type</bold>: <italic>Holotype</italic>, female, Eocene Baltic amber (40–45 mybp) (SMSN).</p></tp:treatment-sec><tp:treatment-sec sec-type="Diagnosis"><title>Diagnosis.</title><p>Female with antenna clavate and compound eye large (<xref ref-type="fig" rid="F3">Fig. 3</xref>); distal part of stigmal vein much longer than proximal part (<xref ref-type="fig" rid="F3">Fig. 3</xref>).</p></tp:treatment-sec><tp:treatment-sec sec-type="Description"><title>Description.</title><p><italic>Female</italic>: macropterous; length 4.0 mm. Colour apparently brown-black, except palpi testaceous. Antenna 10-segmented, clavate, short, covered with dense and short hairs, thickened distally; antennal rhinaria absent; antennal segments in following proportions: 5:7:8:13:10:9:8:6:6:9; antenna much shorter than body, approximately three times as long as head (head length dorsally measured from occipital carina behind ocelli to distal apex of mandible): 75:25. Head only partly visible, slightly convex, dull, apparently granulated and hairless; occiput excavated; compound eye normally bulging; ocelli partly visible; ocellar triangle apparently equilater<!--PageBreak-->al; temple distinct. Pronotum long, crossed by anterior strong transverse impression, with posterior disc, without posterior collar; pronotum apparently almost glabrous, shiny, slightly shorter than head (22:25); pronotal disc flat posteriorly, much longer than anterior collar; pronotal tubercle reaching tegula. Scutum dull, apparently glabrous, granulated, slightly shorter than pronotum (19:22). Notauli complete, posteriorly separated; minimum distance between notauli approximately as long as antennal segment 2. Scutellum very humped (<xref ref-type="fig" rid="F3">Fig. 3</xref>), much shorter than scutum (8:19). Metanotum very humped (<xref ref-type="fig" rid="F3">Fig. 3</xref>), shorter than scutellum (6:8). Propodeum longer than scutum (29:19), apparently reticulate rugose; sculpture of dorsal and posterior surfaces visible only laterally. Metapleura dull, rugose and partly sculptured by transverse keels. Epicnemium present. Shape of head, scutum, scutellum, metanotum and propodeum usual for <tp:taxon-name>Anteoninae</tp:taxon-name>. Forewing apparently completely weakly darkened, with usual venation of <tp:taxon-name>Anteoninae</tp:taxon-name>. Pterostigma long and narrow, much longer than broad (30:6). Pterostigma shape similar to that of extant <italic><tp:taxon-name>Deinodryinus</tp:taxon-name></italic>. Marginal cell open. Stigmal vein not S-shaped, with distal part much longer than proximal part (20:14); stigmal vein forming an angle between proximal and distal parts. Forewing with usual three basal cells clearly enclosed by pigmented veins (costal, median and submedian cells). Hindwing apparently slightly darkened. Hindwing shape usual for <tp:taxon-name>Anteoninae</tp:taxon-name>. Foreleg segments in following proportions: 30 (coxa): 7 (trochanter): 43 (femur): 29 (tibia): 7 (tarsomere 1): 3 (tarsomere 2): 5 (tarsomere 3): 11 (tarsomere 4): 24 (tarsomere 5). Foreleg chelate. Enlarged claw slightly shorter than tarsomere 5 (22:24). Protrochanter short, slightly longer than broad (7:5). Protrochanter shape similar to that of <tp:taxon-name>Anteoninae</tp:taxon-name>. Tarsomeres 2 and 3 of protarsus produced into a hook. Rudimentary claw absent. Arolium much shorter than enlarged claw (8:22). Distal apex of enlarged claw apparently pointed. Tarsomere 5 of protarsus with numerous lamellae on inner margin and distal apex. Midleg segments in following proportions: 12 (coxa): 8 (trochanter): 26 (femur): 24 (tibia): 22 (tarsomere 1): 9 (tarsomere 2): 6 (tarsomere 3): 4 (tarsomere 4): 6 (tarsomere 5). Hindleg segments in following proportions: 19 (coxa): 5 (trochanter): 33 (femur): 32 (tibia): 23 (tarsomere 1): 10 (tarsomere 2): 8 (tarsomere 3): 4 (tarsomere 4): 6 (tarsomere 5). Petiole shape and length usual for <tp:taxon-name>Anteoninae</tp:taxon-name>. Palpal formula 6/3. Shape, length and breadth of wings usual for <tp:taxon-name>Anteoninae</tp:taxon-name>. Shape and morphology of body usual for <tp:taxon-name>Anteoninae</tp:taxon-name>. Tibial spurs 1/1/2.</p><p><italic>Male</italic>: unknown.</p><fig id="F3" position="float" orientation="portrait"><label>Figure 3.</label><caption><p><italic><tp:taxon-name>Deinodryinus velteni</tp:taxon-name></italic>. Female holotype. Length 4.0 mm.</p></caption><graphic xmlns:xlink="http://www.w3.org/1999/xlink" xlink:href="ZooKeys-130-495-g003.jpg" position="float" orientation="portrait" xlink:type="simple"/></fig></tp:treatment-sec><tp:treatment-sec sec-type="Hosts"><title>Hosts.</title><p>Unknown.</p></tp:treatment-sec><tp:treatment-sec sec-type="Remarks"><title>Remarks.</title><p>In the holotype the clypeus, mandibular teeth, frontal line, occipital carina, POL, OL, OOL, OPL, TL, and posterior surface of the propodeum are not visible; the sculpture of the pronotum, scutellum, metanotum, and mesopleura is not distinct; the enlarged claw is only partly visible because of a closed chela so that it is not possible to see if there are subapical teeth and lamellae; and tarsomere 5 of the protarsus is only partly visible so that it is impossible to count the lamellae and to see if there are one or two rows of lamellae.<!--PageBreak--></p></tp:treatment-sec></tp:taxon-treatment>
